# Supplementary material for: Hybrid Adsorption–Microfiltration Process for the Pretreatment of Sulfide-Containing Seawater: A Promising Strategy to Mitigate Membrane Fouling
Source: Membranes (Basel). 2025 Mar 31;15(4):100. doi: 10.3390/membranes15040100 (PMC12029300; doi:10.3390/membranes15040100)
Supplement: Supplementary file 1 [file membranes-15-00100-s001.zip]

Archive with 1 entries (1 files):
- membranes-3486047-supplementary.pdf
